# Supplementary material for: Photogrammetry of Ultrafast Excited-State Intramolecular Proton Transfer Pathways in the Fungal Pigment Draconin Red
Source: Molecules. 2023 Apr 16;28(8):3506. doi: 10.3390/molecules28083506 (PMC10144053; doi:10.3390/molecules28083506)
Supplement: Supplementary file 1 [file molecules-28-03506-s001.zip]

Archive with 1 entries (1 files):
- molecules-2309795-supplementary.pdf
